# Supplementary material for: Prognostic Impact of Visceral Adipose Tissue Imaging Parameters in Patients with Cholangiocarcinoma after Surgical Resection
Source: Int J Mol Sci. 2024 Apr 1;25(7):3939. doi: 10.3390/ijms25073939 (PMC11011754; doi:10.3390/ijms25073939)
Supplement: Supplementary file 1 [file ijms-25-03939-s001.zip]

Archive with 1 entries (1 files):
- ijms-2925039-supplementary.pdf
